# Supplementary material for: Comprehensive Genomic and Phenotypic Characterization of Escherichia coli O78:H9 Strain HPVN24 Isolated from Diarrheic Poultry in Vietnam
Source: Microorganisms. 2025 Sep 26;13(10):2265. doi: 10.3390/microorganisms13102265 (PMC12565876; doi:10.3390/microorganisms13102265)
Supplement: Supplementary file 1 [file microorganisms-13-02265-s001.zip]

Archive with 6 entries (5 files):
- Supplementary Files/
- Supplementary Files/Figure S1.png
- Supplementary Files/Figure S2.png
- Supplementary Files/Figure S3.png
- Supplementary Files/Table S1.xlsx
- Supplementary Files/Table S2.xlsx
