# Supplementary material for: Comprehensive Genomic and Phenotypic Characterization of Escherichia coli O78:H9 Strain HPVN24 Isolated from Diarrheic Poultry in Vietnam
Source: Microorganisms. 2025 Sep 26;13(10):2265. doi: 10.3390/microorganisms13102265 (PMC12565876; doi:10.3390/microorganisms13102265)
Supplement: Supplementary file 1 [file microorganisms-13-02265-s001.zip › Supplementary Files/Table S1.xlsx]

## Sheet: Sheet1
No.	Taxon	Strain	Classification	Host	Country/Region	Designation	NCBI RefSeq identifiers	References
1	E. coli O1:K1:H7	APEC E16002	APEC	colibacillosis-infected chicken	Korea	O1K1H7_Korea	GCF_030347155.1	[51]
2	E. coli O2:K1:H5	APEC E19035	APEC	colibacillosis-infected chicken		O2K1H5_Korea	GCF_030347075.1	[51]
3	E. coli O78:H4	APEC E12049	APEC	colibacillosis-infected chicken		O78H4_Korea	GCF_030347015.1	[51]
4	E. coli O78:H51	APEC E18005	APEC	colibacillosis-infected chicken		O78H51_Korea	GCF_030347055.1	[51]
5	E. coli O2:K1:H5	APEC IMT5155	APEC	colibacillosis-infected chicken	China	O2K1H5_IMT5155_China	GCF_000813165.1	[52]
6	E. coli O9:H21	EC052	APEC	colibacillosis-infected poultry		O9H21_China	GCF_041897545.1	N/A
7	E. coli O76/O8:H9	APEC_133	APEC	colibacillosis-infected duck		O76_O8H9_China	GCF_040933825.1	N/A
8	E. coli O78:H9	APEC_172	APEC	colibacillosis-infected duck		O78H9_China	GCF_040932925.1	N/A
9	E. coli O1:H7	APEC PE144	APEC	diseased chicken	Pakistan	O1H7_Pakistan	GCA_965235025.1	N/A
10	E. coli O36:H5	APEC PE143	APEC	diseased chicken		O36H5_Pakistan	GCA_965234615.1	[53]
11	E. coli O109:H51	APEC PE53	APEC	diseased chicken		O109H51_Pakistan	GCA_965234745.1	[53]
12	E. coli O-:H5	APEC PE136	APEC	diseased chicken		O-H5_Pakistan	GCA_965234625.1	[53]
13	E. coli O16:H48	BS-04	APEC	chicken	Indonesia	O16H48_Indonesia	GCF_044648255.1	N/A
14	E. coli O82:H8	PN29	APEC	diseased chicken	Thailand	O82H8_Thailand	GCF_003830805.1	[54]
15	E. coli O-:H32	EC1	APEC	healthy chicken	Brunei	O-H32_Brunei	GCF_001704835.1	N/A
16	E. coli O8:H25	EF7-18-58	APEC	diseased chicken	Laos	O8H25_Laos	GCF_016772495.1	[55]
17	E. coli O78:H9	HPVN24	APEC	colibacillosis-infected chicken	Vietnam	O78H9_HPVN24_VN		In this study
18	E. coli O78:H9	IMT2125	APEC	diseased poultry	United Kindom	O78H9_IMT2125_UK	GCF_000308975.1	[56]
19	E. coli O78	APEC O78	APEC	colibacillosis-infected chicken	United States	O78_US	GCF_000332755.1	[57]
20	E. coli O78:H4	APEC 102026	APEC	colibacillosis-infected chicken	Australia	O78H4_Australia	GCF_028752695.1	N/A
21	E. coli O25:H4	723_150514_43n	APEC	colibacillosis-infected poultry	Denmark	O25H4_Denmark	GCF_041020465.1	N/A
22	E. coli CFT073	CFT073	UPEC	urothelial tract infected human	United States	CFT073_US	GCF_014262945.1	[58]
