# Supplementary material for: Comprehensive Genomic and Phenotypic Characterization of Escherichia coli O78:H9 Strain HPVN24 Isolated from Diarrheic Poultry in Vietnam
Source: Microorganisms. 2025 Sep 26;13(10):2265. doi: 10.3390/microorganisms13102265 (PMC12565876; doi:10.3390/microorganisms13102265)
Supplement: Supplementary file 1 [file microorganisms-13-02265-s001.zip › Supplementary Files/Table S2.xlsx]

## Sheet: Sheet1
Criteria	Resistance genes	SNP	Prediction model	Antimicrobial genes family
Perfect	msbA		protein homolog model	ATP-binding cassette (ABC) antibiotic efflux pump
Perfect	PmrF		protein homolog model	pmr phosphoethanolamine transferase
Perfect	bacA		protein homolog model	undecaprenyl pyrophosphate related proteins
Perfect	Escherichia coli acrA		protein homolog model	resistance-nodulation-cell division (RND) antibiotic efflux pump
Perfect	acrB		protein homolog model	resistance-nodulation-cell division (RND) antibiotic efflux pump
Perfect	marA		protein homolog model	resistance-nodulation-cell division (RND) antibiotic efflux pump, General Bacterial Porin with reduced permeability to beta-lactams
Perfect	dfrA1		protein homolog model	trimethoprim resistant dihydrofolate reductase dfr
Perfect	mdtE		protein homolog model	resistance-nodulation-cell division (RND) antibiotic efflux pump
Perfect	AcrS		protein homolog model	resistance-nodulation-cell division (RND) antibiotic efflux pump
Perfect	AcrE		protein homolog model	resistance-nodulation-cell division (RND) antibiotic efflux pump
Perfect	evgA		protein homolog model	major facilitator superfamily (MFS) antibiotic efflux pump, resistance-nodulation-cell division (RND) antibiotic efflux pump
Perfect	H-NS		protein homolog model	major facilitator superfamily (MFS) antibiotic efflux pump, resistance-nodulation-cell division (RND) antibiotic efflux pump
Perfect	emrB		protein homolog model	major facilitator superfamily (MFS) antibiotic efflux pump
Perfect	emrR		protein homolog model	major facilitator superfamily (MFS) antibiotic efflux pump
Perfect	mdtH		protein homolog model	major facilitator superfamily (MFS) antibiotic efflux pump
Perfect	mdtG		protein homolog model	major facilitator superfamily (MFS) antibiotic efflux pump
Perfect	cpxA		protein homolog model	resistance-nodulation-cell division (RND) antibiotic efflux pump
Perfect	qacEdelta1		protein homolog model	major facilitator superfamily (MFS) antibiotic efflux pump
Strict	ArnT		protein homolog model	pmr phosphoethanolamine transferase
Strict	TolC		protein homolog model	ATP-binding cassette (ABC) antibiotic efflux pump, major facilitator superfamily (MFS) antibiotic efflux pump, resistance-nodulation-cell division (RND) antibiotic efflux pump
Strict	EC-13		protein homolog model	EC beta-lactamase
Strict	mdtC		protein homolog model	resistance-nodulation-cell division (RND) antibiotic efflux pump
Strict	mdtB		protein homolog model	resistance-nodulation-cell division (RND) antibiotic efflux pump
Strict	mdtA		protein homolog model	resistance-nodulation-cell division (RND) antibiotic efflux pump
Strict	eptA		protein homolog model	pmr phosphoethanolamine transferase
Strict	YojI		protein homolog model	ATP-binding cassette (ABC) antibiotic efflux pump
Strict	AcrF		protein homolog model	resistance-nodulation-cell division (RND) antibiotic efflux pump
Strict	acrD		protein homolog model	resistance-nodulation-cell division (RND) antibiotic efflux pump
Strict	emrY		protein homolog model	major facilitator superfamily (MFS) antibiotic efflux pump
Strict	emrK		protein homolog model	major facilitator superfamily (MFS) antibiotic efflux pump
Strict	evgS		protein homolog model	major facilitator superfamily (MFS) antibiotic efflux pump, resistance-nodulation-cell division (RND) antibiotic efflux pump
Strict	mdtP		protein homolog model	major facilitator superfamily (MFS) antibiotic efflux pump
Strict	mdtO		protein homolog model	major facilitator superfamily (MFS) antibiotic efflux pump
Strict	vanG		protein homolog model	glycopeptide resistance gene cluster, Van ligase
Strict	mdtM		protein homolog model	major facilitator superfamily (MFS) antibiotic efflux pump
Strict	kdpE		protein homolog model	kdpDE
Strict	emrA		protein homolog model	major facilitator superfamily (MFS) antibiotic efflux pump
Strict	Klebsiella pneumoniae KpnF		protein homolog model	small multidrug resistance (SMR) antibiotic efflux pump
Strict	Klebsiella pneumoniae KpnE		protein homolog model	small multidrug resistance (SMR) antibiotic efflux pump
Strict	ugd		protein homolog model	pmr phosphoethanolamine transferase
Strict	CRP		protein homolog model	resistance-nodulation-cell division (RND) antibiotic efflux pump
Strict	gadX		protein homolog model	resistance-nodulation-cell division (RND) antibiotic efflux pump
Strict	rsmA		protein homolog model	resistance-nodulation-cell division (RND) antibiotic efflux pump
Strict	Escherichia coli parC conferring resistance to fluoroquinolones	S80I	protein variant model	fluoroquinolone resistant parC
Strict	Haemophilus influenzae PBP3 conferring resistance to beta-lactam antibiotics	D350N, S357N	protein variant model	Penicillin-binding protein mutations conferring resistance to beta-lactam antibiotics
Strict	Escherichia coli gyrA conferring resistance to fluoroquinolones	D87N, S83L	protein variant model	fluoroquinolone resistant gyrA
Strict	baeR		protein overexpression model	resistance-nodulation-cell division (RND) antibiotic efflux pump
Strict	Escherichia coli AcrAB-TolC with AcrR mutation conferring resistance to ciprofloxacin, tetracycline, and ceftazidime		protein overexpression model	resistance-nodulation-cell division (RND) antibiotic efflux pump
Strict	Escherichia coli AcrAB-TolC with MarR mutations conferring resistance to ciprofloxacin and tetracycline	Y137H, G103S	protein overexpression model	resistance-nodulation-cell division (RND) antibiotic efflux pump
Strict	Escherichia coli soxS with mutation conferring antibiotic resistance		protein overexpression model	ATP-binding cassette (ABC) antibiotic efflux pump, major facilitator superfamily (MFS) antibiotic efflux pump, resistance-nodulation-cell division (RND) antibiotic efflux pump, General Bacterial Porin with reduced permeability to beta-lactams
Strict	Escherichia coli soxR with mutation conferring antibiotic resistance		protein overexpression model	ATP-binding cassette (ABC) antibiotic efflux pump, major facilitator superfamily (MFS) antibiotic efflux pump, resistance-nodulation-cell division (RND) antibiotic efflux pump
